# Supplementary material for: Chromatin Profiles Are Prognostic of Clinical Response to Bortezomib-Containing Chemotherapy in Pediatric Acute Myeloid Leukemia: Results from the COG AAML1031 Trial
Source: Cancers (Basel). 2024 Apr 9;16(8):1448. doi: 10.3390/cancers16081448 (PMC11048007; doi:10.3390/cancers16081448)
Supplement: Supplementary file 1 [file cancers-16-01448-s001.zip]

Archive with 13 entries (13 files):
- .DS_Store
- Supplementary Figure S1.pdf
- Supplementary Figure S2.pdf
- Supplementary Figure S3.pdf
- Supplementary Figure S4.pdf
- Supplementary Figure S5.pdf
- Supplementary Figure S6.pdf
- Supplementary Figure S7.pdf
- Supplementary Figure S8.pdf
- Supplementary Table S1.xlsx
- Supplementary Table S2.xlsx
- Supplementary Table S3.xlsx
- Supplementary Table S4.xlsx
