# Supplementary material for: Chromatin Profiles Are Prognostic of Clinical Response to Bortezomib-Containing Chemotherapy in Pediatric Acute Myeloid Leukemia: Results from the COG AAML1031 Trial
Source: Cancers (Basel). 2024 Apr 9;16(8):1448. doi: 10.3390/cancers16081448 (PMC11048007; doi:10.3390/cancers16081448)
Supplement: Supplementary file 1 [file cancers-16-01448-s001.zip › Supplementary Table S1.xlsx]

## Sheet: LOW_vs_HIGH_PValue_csaw_DA-wind
seqnames	start	end	width	num.up.logFC	num.down.logFC	PValue	direction	rep.test	rep.logFC
chr19	9323901	9324500	600	7	0	8.18e-05	up	13194	0.843367
chr16	46390251	46390800	550	0	6	0.000334204	down	10040	-2.74493
chrX	283101	283600	500	4	0	0.000911186	up	26893	0.896834
chr16	46394351	46395100	750	0	10	0.000929987	down	10050	-2.65999
chr3	14651351	14651950	600	0	6	0.00127042	down	18558	-0.516511
chr2	207166001	207166550	550	6	0	0.00213352	up	16616	0.530198
chr1	66336001	66336300	300	0	1	0.00226238	down	1170	-0.825649
chr4	112636801	112637600	800	6	0	0.0023524	up	20556	0.7324
chr16	74666651	74667250	600	7	0	0.00274186	up	10375	0.642551
chr1	30768901	30769400	500	5	0	0.00289837	up	649	0.76558
chr7	50496901	50497450	550	4	0	0.00342735	up	23912	1.04044
chr21	8234151	8234850	700	0	9	0.00351433	down	17531	-1.88534
chr9	95462551	95463100	550	3	0	0.00444033	up	26386	0.671929
chr10	92592801	92593300	500	4	0	0.00486879	up	3700	0.691488
chr10	12265651	12266250	600	7	0	0.00504866	up	3083	0.794479
chr17	19187801	19188400	600	7	0	0.0050902	up	10946	3.80273
chr10	126041701	126042250	550	0	4	0.00509499	down	4004	-0.624044
chr17	78140251	78140850	600	0	7	0.00554093	down	12089	-0.485738
chr15	30470951	30471300	350	2	0	0.0057401	up	8387	2.94654
chr1	121238351	121238800	450	4	0	0.00574771	up	1598	2.55033
chr3	108125551	108126100	550	4	0	0.00591406	up	19232	0.604936
chr1	152047851	152048500	650	8	0	0.00609897	up	1948	0.500253
chr10	71797801	71798100	300	1	0	0.0063125	up	3508	0.620309
chr17	59290301	59290750	450	4	0	0.00703091	up	11759	0.870016
chr4	143854701	143855050	350	2	0	0.00834368	up	20716	1.2591
chr13	17644651	17645200	550	6	0	0.00854855	up	6851	3.69376
chr7	76379801	76380300	500	0	5	0.00885553	down	24242	-0.499638
chr8	90646151	90646600	450	4	0	0.00892355	up	25531	0.511835
chr16	14833401	14833900	500	5	0	0.00902661	up	9581	1.66359
chr19	2269101	2269650	550	6	0	0.00978974	up	12829	0.603937
chr1	207520251	207520550	300	1	0	0.0108469	up	2613	1.0476
chr16	30429901	30430450	550	4	0	0.0109149	up	9881	0.644857
chr16	69565651	69565950	300	1	0	0.0111174	up	10289	0.502721
chr12	9764701	9765200	500	5	0	0.0112917	up	5554	1.02388
chr20	33666651	33667050	400	0	3	0.0113752	down	17126	-0.517108
chr9	129863001	129863600	600	5	0	0.0116398	up	26757	0.638369
chr15	64695451	64696000	550	6	0	0.0116886	up	8803	0.793167
chr20	4154851	4155400	550	6	0	0.0117081	up	16919	0.544743
chr11	63938501	63939050	550	6	0	0.0120113	up	4708	0.524477
chr1	20786601	20787050	450	3	0	0.0128109	up	373	0.49525
chr7	128455551	128456000	450	0	4	0.0129899	down	24656	-0.521926
chr11	95151501	95151800	300	0	1	0.0132573	down	5172	-0.516369
chr3	44518151	44518700	550	5	0	0.0137032	up	18811	1.01783
chr22	28883101	28883650	550	0	4	0.0139798	down	18039	-0.556083
chr3	14232601	14233150	550	4	0	0.0142499	up	18554	0.715058
chr17	21284301	21284850	550	0	5	0.0143886	down	10984	-0.432385
chr19	8418001	8418550	550	6	0	0.0144461	up	13158	0.600914
chr12	68365001	68365650	650	0	4	0.0151093	down	6191	-0.539315
chr5	43556701	43557150	450	4	0	0.0151401	up	21136	0.61296
chr22	36329201	36329500	300	1	0	0.0151598	up	18133	0.546072
chr12	48716551	48717150	600	6	0	0.0152901	up	5778	0.608222
chrX	1452851	1453450	600	0	6	0.0153113	down	26929	-0.404397
chr19	2061351	2061800	450	2	0	0.0160384	up	12798	0.456854
chr22	44676651	44677200	550	2	0	0.0164902	up	18399	0.726455
chr15	85582651	85583100	450	3	0	0.0170496	up	9075	0.635193
chr16	28750001	28750400	400	3	0	0.0173125	up	9790	1.53256
chr1	632401	632850	450	4	0	0.0174201	up	18	4.53546
chr16	16232201	16232800	600	7	0	0.0177768	up	9633	1.43085
chr20	33489751	33490250	500	0	5	0.0178905	down	17122	-0.495647
chr16	34581151	34581750	600	0	6	0.0179061	down	9985	-1.80199
chr19	17511951	17512300	350	2	0	0.017974	up	13654	0.45541
chr15	45200301	45200750	450	0	4	0.0183065	down	8609	-0.537945
chr9	63342501	63343000	500	4	0	0.0183131	up	26194	1.30416
chr8	6690251	6690750	500	2	0	0.0184198	up	24964	0.906836
chr9	19049051	19049650	600	6	0	0.0184856	up	25949	0.484594
chr9	41273801	41274300	500	5	0	0.019691	up	26156	1.24804
chr11	108467201	108467750	550	0	4	0.0198507	down	5248	-0.502343
chr2	231781151	231781650	500	0	5	0.0199917	down	16802	-0.557033
chr8	12601351	12601750	400	3	0	0.020015	up	25035	1.44578
chr17	43246301	43246950	650	8	0	0.020118	up	11457	1.24542
chr21	44854751	44855250	500	5	0	0.0202899	up	17830	0.536878
chr17	19112001	19112300	300	1	0	0.0204693	up	10945	1.93263
chr7	152463651	152464300	650	6	0	0.0207296	up	24879	0.505302
chr12	105107501	105108050	550	0	2	0.020733	down	6418	-0.484755
chr11	62621801	62622350	550	3	0	0.0208422	up	4620	0.485353
chr10	13302101	13302700	600	1	0	0.0219073	up	3096	0.628118
chr16	34587801	34588450	650	0	7	0.0221896	down	10001	-2.01775
chr18	74495951	74496500	550	0	3	0.0225128	down	12656	-0.502452
chr16	21599301	21599700	400	3	0	0.0225182	up	9691	0.546805
chr7	74890501	74890800	300	1	0	0.0229601	up	24177	1.59091
chr7	65750751	65751200	450	0	4	0.0232476	down	24036	-0.55473
chr19	2819651	2820100	450	4	0	0.0232477	up	12859	0.541859
chr7	102478701	102479250	550	6	0	0.0233213	up	24461	1.18445
chr17	38296801	38297300	500	2	0	0.0235634	up	11353	0.702638
chr14	106308901	106309300	400	3	0	0.0238698	up	8333	0.583324
chr3	32106351	32106750	400	0	3	0.0241152	down	18661	-0.48526
chrX	40735451	40736100	650	7	0	0.0241256	up	27130	0.783592
chr16	67984751	67985300	550	6	0	0.0241888	up	10249	0.556719
chr19	38214001	38214400	400	1	0	0.0243284	up	14137	0.591244
chr5	41903901	41904550	650	0	5	0.0243507	down	21090	-0.445932
chr16	73396551	73397050	500	3	0	0.0243998	up	10360	0.866829
chr11	73142301	73142700	400	3	0	0.0250419	up	5002	0.405509
chr16	50281951	50282400	450	4	0	0.0253676	up	10094	0.445995
chr1	122897351	122897950	600	0	7	0.025492	down	1608	-1.15364
chr3	20039851	20040150	300	1	0	0.02598	up	18612	0.519587
chr8	100950501	100950800	300	1	0	0.0260392	up	25621	0.399998
chr14	75294001	75294550	550	0	4	0.026479	down	8046	-0.426083
chr9	41356551	41356900	350	2	0	0.0265631	up	26161	1.48363
chr13	52187351	52187850	500	5	0	0.0271433	up	7174	1.15768
chr10	119596901	119597300	400	0	2	0.0271728	down	3951	-0.422177
chr19	57280151	57280650	500	1	0	0.0272083	up	15059	0.499554
chr19	5622651	5623150	500	4	0	0.0272901	up	13009	0.390568
chr2	26008951	26009250	300	0	1	0.0278893	down	15337	-0.559234
chr5	21485651	21486000	350	0	2	0.0280202	down	20999	-0.827968
chr16	46388451	46388800	350	0	2	0.028315	down	10038	-1.6715
chr1	9539101	9539650	550	0	5	0.0292695	down	208	-0.426048
chr19	40465651	40466200	550	0	3	0.0292715	down	14294	-0.376501
chr2	207960101	207960550	450	4	0	0.0296772	up	16642	0.67806
chr1	16206501	16206950	450	0	3	0.0298431	down	307	-0.408044
chr3	50359351	50359850	500	0	5	0.0302086	down	18986	-0.491322
chr16	70065701	70066100	400	3	0	0.0307258	up	10296	0.722827
chr19	47048451	47049000	550	6	0	0.0313375	up	14548	0.427142
chr17	49708001	49708500	500	0	5	0.031427	down	11655	-0.420438
chr6	30721251	30721700	450	4	0	0.0321303	up	22433	0.448012
chr9	120897051	120897650	600	5	0	0.0324679	up	26554	0.526013
chr5	140401351	140401900	550	0	4	0.0330684	down	21736	-0.557455
chr7	33129051	33129750	700	0	2	0.0332747	down	23743	-0.48452
chr2	65081151	65081650	500	3	0	0.0337301	up	15685	0.528408
chr2	112764451	112765000	550	3	0	0.0338533	up	16119	0.5215
chr1	40257801	40258400	600	7	0	0.0340472	up	863	0.414842
chr19	2163651	2164150	500	1	0	0.0342471	up	12819	0.499572
chr10	72331951	72332300	350	2	0	0.0346045	up	3526	0.437181
chr13	45341051	45341650	600	0	1	0.0356115	down	7103	-0.405858
chr11	9652251	9652550	300	1	0	0.0370181	up	4226	0.612393
chr9	128688901	128689350	450	4	0	0.037032	up	26691	0.435618
chr3	19946951	19947450	500	4	0	0.0373894	up	18609	0.383856
chr7	66995351	66995750	400	3	0	0.0377275	up	24086	0.542257
chr14	72518851	72519200	350	2	0	0.0378315	up	7944	0.523171
chr3	196632201	196632800	600	6	0	0.0382072	up	19856	0.608916
chr13	16236151	16236500	350	2	0	0.0387415	up	6800	1.3911
chr2	102227651	102228100	450	0	3	0.0387632	down	16052	-0.523911
chr7	75092501	75093350	850	7	0	0.0395721	up	24189	0.840076
chr19	35628651	35629200	550	1	0	0.0399567	up	13957	0.5239
chr4	37686351	37686900	550	0	2	0.0400882	down	20093	-0.39142
chr8	25171401	25171800	400	3	0	0.0406361	up	25080	0.90963
chr5	71388201	71388600	400	3	0	0.0406755	up	21291	1.43556
chr6sta	122399251	122399800	550	4	0	0.0409325	up	23157	0.434712
chr21	8219701	8220350	650	0	7	0.0409486	down	17501	-1.3235
chr21	5128201	5128800	600	7	0	0.0416647	up	17463	0.695289
chrX	16870351	16870750	400	3	0	0.0418015	up	27039	0.648534
chr8	52467051	52467650	600	2	0	0.0423621	up	25269	0.678112
chr19	10543601	10544000	400	3	0	0.0428073	up	13264	0.436687
chr5	76849851	76850300	450	1	0	0.0428578	up	21342	0.644797
chr2	161278401	161279000	600	0	7	0.0431441	down	16311	-1.12432
chr1	203674001	203674500	500	4	0	0.0434037	up	2550	0.381437
chr2	135531151	135531600	450	2	0	0.0436241	up	16233	0.325018
chr11	64241251	64241650	400	0	3	0.043712	down	4727	-0.297818
chr19	20999701	21000150	450	0	1	0.0437307	down	13819	-0.64419
chr1	214602801	214603400	600	6	0	0.0440584	up	2675	0.455218
chr1	246566101	246566700	600	0	5	0.0443255	down	2945	-0.3389
chr5	10588751	10589400	650	5	0	0.0444484	up	20959	0.603623
chr1	92080351	92080750	400	0	3	0.0446703	down	1323	-0.486111
chr17	81891551	81892050	500	4	0	0.0447598	up	12164	0.499904
chrX	47233201	47233850	650	8	0	0.0448395	up	27189	0.50752
chr8	94474851	94475250	400	1	0	0.0453858	up	25557	0.561602
chr15	82018101	82018650	550	4	0	0.0455117	up	9031	0.532427
chr14	74710601	74710900	300	1	0	0.0455893	up	8023	0.919541
chr3	52770801	52771100	300	0	1	0.0458502	down	19039	-0.425918
chr6	27146751	27147200	450	0	1	0.0458752	down	22359	-0.476554
chr2	224025851	224026250	400	2	0	0.046097	up	16747	0.498029
chr13	114222501	114222950	450	2	0	0.0462968	up	7335	0.64644
chr7	8647001	8647300	300	0	1	0.0463547	down	23597	-0.774666
chr12	123232901	123233550	650	0	5	0.0463862	down	6700	-0.317862
chr9	11101	11700	600	7	0	0.0467823	up	25861	0.898002
chr1	200620551	200621150	600	2	0	0.0469172	up	2493	0.54372
chr1	25247301	25247900	600	5	0	0.0472907	up	475	0.336601
chr7	55951651	55952100	450	0	3	0.0475042	down	23930	-0.442874
chr19	39532601	39533100	500	3	0	0.047753	up	14235	0.511087
chr3	195784001	195784350	350	0	2	0.0481418	down	19837	-0.823757
chr19	49987101	49987650	550	0	2	0.0487452	down	14770	-0.437681
chr19	40421001	40421300	300	0	1	0.0492577	down	14267	-0.417192
