# Supplementary material for: Chromatin Profiles Are Prognostic of Clinical Response to Bortezomib-Containing Chemotherapy in Pediatric Acute Myeloid Leukemia: Results from the COG AAML1031 Trial
Source: Cancers (Basel). 2024 Apr 9;16(8):1448. doi: 10.3390/cancers16081448 (PMC11048007; doi:10.3390/cancers16081448)
Supplement: Supplementary file 1 [file cancers-16-01448-s001.zip › Supplementary Table S2.xlsx]

## Sheet: Sheet1
Univariate and multivariate cox regression analysis for even-free survival (EFS) of all included patients (n=410)
Univariable	N	HR	95% CI	P value
FOXO3A (continuous variable)	410	0.557	0.34 - 0.90	0.0173
Gender
Male	209	1
Female	201	0.817	0.62 - 1.08	0.153
Age (year olds)
<1	50	2.107	1.41 - 3.15	<0.001
2-10	137	1
>11	223	0.836	0.61 - 1.14	0.2586
Race
Non-black	322	1
Black	43	1.115	0.72 - 1.73	0.6248
Ethnicity
Non-hispanic	325	1
Hispanic	67	1.304	0.92 - 1.85	0.1391
CNS status
1	239	1
2	120	1.208	0.89 - 1.65	0.2311
3	40	1.607	1.04 - 2.48	0.0329
WBC at study entry (/MicroLiter)
<=100,000	308	1
>100,000	102	1.194	0.87 - 1.63	0.2655
Risk group (AAML1031 definiton)
Low	281	1
High	119	1.633	1.22 - 2.20	0.0011
Risk group (cyto/mutation definiton)
Low	189	1
Standard	152	2.93	2.14 - 4.00	<0.001
High	69	1.747	1.15 - 2.66	0.0093
ITD
Neg	318	1
Pos	92	1.056	0.76 - 1.47	0.7475
CEBPα
Neg	371	1
Pos	39	0.641	0.38 - 1.08	0.0965
NPM1
Neg	364	1
Pos	46	0.511	0.30 - 0.88	0.0155
Multivariable
FOXO3A (continuous variable)	410	0.595	0.37 - 0.97	0.0357
Age (year olds)
0-1	50	2.557	1.67 - 3.92	<0.001
2-10	137	1
11+	223	0.902	0.66 - 1.24	0.5244
Risk group (AAML1031 definiton)
Low	281	1
High	119	1.799	1.33 - 2.44	<0.001
