# Supplementary material for: Chromatin Profiles Are Prognostic of Clinical Response to Bortezomib-Containing Chemotherapy in Pediatric Acute Myeloid Leukemia: Results from the COG AAML1031 Trial
Source: Cancers (Basel). 2024 Apr 9;16(8):1448. doi: 10.3390/cancers16081448 (PMC11048007; doi:10.3390/cancers16081448)
Supplement: Supplementary file 1 [file cancers-16-01448-s001.zip › Supplementary Table S3.xlsx]

## Sheet: Sheet1
ENTREZID	SYMBOL	TXCHROM	logFC	AveExpr	t	P.Value	adj.P.Val	B
6759	SSX4	NA	-3.39595	-3.92334	-3.33386	0.00169696	0.00999372	-4.53156
6760	SS18	chr18	-3.39595	-3.92334	-3.33386	0.00169696	0.00999372	-4.53156
116729	PPP1R27	chr17	-3.2791	-2.15311	-3.07655	0.00351833	0.00999372	-4.49466
116730	RPL37P2	NA	-3.04192	-1.92466	-3.08583	0.00342879	0.00999372	-4.46708
1155	TBCB	chr19	-2.79385	-2.85253	-2.93538	0.00518146	0.00999372	-4.53492
7473	WNT3	chr17	-2.55963	-3.17952	-3.38126	0.00147906	0.00999372	-4.5091
7474	WNT5A	chr3	-2.52055	-3.16442	-3.33272	0.00170256	0.00999372	-4.50969
64283	ARHGEF28	chr5	-2.22922	-3.17459	-2.88519	0.00593209	0.00999372	-4.53137
64282	TENT4B	chr16	-2.20722	-3.13226	-2.83484	0.00678582	0.00999372	-4.53283
6758	SSX5	chrX	-2.19614	-2.83105	-2.81655	0.00712333	0.00999372	-4.53035
6757	SSX2	chrX	-2.14114	-2.7512	-2.76006	0.00826606	0.00999372	-4.5224
7475	WNT6	chr2	-2.00388	-2.96166	-2.82661	0.00693582	0.00999372	-4.52014
6728	SRP19	chr5	-1.99219	-3.14324	-2.81726	0.00710986	0.00999372	-4.52342
8809	IL18R1	chr2	-1.91641	-1.89783	-2.74181	0.00867006	0.00999372	-4.49064
57470	LRRC47	chr1	-1.78652	-1.92974	-2.9531	0.00493833	0.00999372	-4.48006
127845	GOLT1A	chr1	-1.7181	-2.20306	-2.78499	0.00774236	0.00999372	-4.50786
57471	ERMN	chr2	-1.6774	-1.86057	-2.83645	0.00675693	0.00999372	-4.4846
10363	HMG20A	chr15	-1.55735	-1.41361	-2.94651	0.00502749	0.00999372	-4.46211
112802	KRT71	chr12	-1.46944	-2.33576	-2.69252	0.00985389	0.00999372	-4.50247
10194	TSHZ1	chr18	-1.46842	-1.73079	-2.99391	0.00441831	0.00999372	-4.44438
91894	C11orf52	NA	-1.46066	-1.06674	-2.79432	0.00755431	0.00999372	-4.4582
4899	NRF1	chr7	-1.41629	-2.32983	-2.78253	0.00779258	0.00999372	-4.48346
710	SERPING1	chr11	-1.36543	-0.615992	-3.31586	0.00178746	0.00999372	-4.34204
11112	HIBADH	chr7	-1.33001	-0.911298	-3.37115	0.00152316	0.00999372	-4.32531
4283	CXCL9	chr4	-1.3198	-1.32905	-2.87292	0.00613039	0.00999372	-4.40717
711	ERC2-IT1	chr3	-1.3014	-0.758992	-3.07527	0.00353083	0.00999372	-4.38551
84206	MEX3B	chr15	-1.30126	-1.13196	-2.82045	0.0070501	0.00999372	-4.41588
4281	MID1	chrX	-1.29147	-1.06896	-2.93472	0.00519074	0.00999372	-4.36986
4280	MICE	NA	-1.29005	-1.03861	-2.92373	0.00534733	0.00999372	-4.36345
4282	MIF	chr22	-1.28423	-1.13882	-2.91188	0.00552119	0.00999372	-4.38071
4023	LPL	chr8	-1.2513	-0.586873	-3.02379	0.00407047	0.00999372	-4.35463
23657	SLC7A11	chr4	-1.24443	-0.744413	-3.05608	0.00372369	0.00999372	-4.33537
28584	TRBV10-2	NA	-1.23733	-1.47118	-2.74943	0.00849922	0.00999372	-4.42843
60312	AFAP1	chr4	-1.23535	0.0396821	-3.08373	0.00344888	0.00999372	-4.29989
11113	CIT	chr12	-1.22479	-1.14978	-2.93142	0.00523727	0.00999372	-4.41232
116369	SLC26A8	chr6	-1.20104	-0.345211	-3.2537	0.0021364	0.00999372	-4.29615
619	BCYRN1P1	NA	-1.19872	-0.0696153	-3.12332	0.00308841	0.00999372	-4.29188
4504	MT3	chr16	-1.19529	-1.48174	-2.88101	0.00599896	0.00999372	-4.41332
23640	HSPBP1	chr19	-1.18749	-1.79188	-2.71117	0.00938944	0.00999372	-4.45161
55435	AP1AR	chr4	-1.18635	-0.541835	-3.20422	0.0024593	0.00999372	-4.3026
90416	CCDC32	chr15	-1.17062	-0.909133	-2.70762	0.00947629	0.00999372	-4.4081
90987	ZNF251	chr8	-1.16871	-0.788097	-2.74302	0.00864274	0.00999372	-4.40634
83869	TTTY14	chrY	-1.15923	-0.36175	-2.70859	0.00945255	0.00999372	-4.39237
7690	ZNF131	chr5	-1.14901	-0.785204	-2.97391	0.00466638	0.00999372	-4.37465
4176	MCM7	chr7	-1.14454	-0.929066	-2.72562	0.00904364	0.00999372	-4.42038
2275	FHL3	chr1	-1.144	-0.671549	-2.80176	0.00740738	0.00999372	-4.39063
58513	EPS15L1	chr19	-1.1166	-0.544264	-2.836	0.00676503	0.00999372	-4.35122
23658	LSM5	chr7	-1.11603	-0.690531	-2.76918	0.00807082	0.00999372	-4.37447
55741	EDEM2	chr20	-1.11055	-1.16319	-2.71204	0.00936835	0.00999372	-4.41996
618	BCYRN1	chrX	-1.10493	-0.0304574	-2.83073	0.00686033	0.00999372	-4.33728
7691	ZNF132	chr19	-1.09405	-0.921472	-2.80195	0.00740372	0.00999372	-4.40784
55779	CFAP44	chr3	-1.07591	-0.275855	-2.69255	0.00985308	0.00999372	-4.38044
58511	DNASE2B	chr1	-1.06335	-0.206241	-2.91884	0.00541843	0.00999372	-4.31368
9437	NCR1	chr19	-1.05418	-1.28367	-2.71747	0.00923709	0.00999372	-4.40641
89837	ULK4P3	chr15	-1.0461	-0.130096	-2.8822	0.00597986	0.00999372	-4.33869
26228	STAP1	chr4	-1.04445	-0.685061	-2.72066	0.00916084	0.00999372	-4.40193
4018	LPA	chr6	-1.04075	-0.504151	-2.7605	0.00825649	0.00999372	-4.38796
126402	CCDC105	chr19	-1.0371	-0.745367	-2.76272	0.00820862	0.00999372	-4.39445
7219	TRP-TGG3-1	NA	-1.01326	-0.57134	-2.70856	0.00945322	0.00999372	-4.39275
10818	FRS2	chr12	-1.00657	-0.208015	-2.92016	0.00539913	0.00999372	-4.32743
3316	HSPB2	chr11	-0.998866	-0.28562	-2.85537	0.00642483	0.00999372	-4.35409
55680	RUFY2	chr10	-0.981843	0.218533	-2.82741	0.0069212	0.00999372	-4.32182
10820	OR7E13P	NA	-0.935094	0.142746	-2.74477	0.00860327	0.00999372	-4.33778
5834	PYGB	chr20	-0.930522	-0.721433	-2.69885	0.00969382	0.00999372	-4.39297
116710	FRA18C	NA	-0.910782	-0.25839	-2.92965	0.00526245	0.00999372	-4.32257
