# Supplementary material for: Chromatin Profiles Are Prognostic of Clinical Response to Bortezomib-Containing Chemotherapy in Pediatric Acute Myeloid Leukemia: Results from the COG AAML1031 Trial
Source: Cancers (Basel). 2024 Apr 9;16(8):1448. doi: 10.3390/cancers16081448 (PMC11048007; doi:10.3390/cancers16081448)
Supplement: Supplementary file 1 [file cancers-16-01448-s001.zip › Supplementary Table S4.xlsx]

## Sheet: Sheet1
ENTREZID	SYMBOL	TXCHROM	logFC	AveExpr	t	P.Value	adj.P.Val	B
7082	TJP1	chr15	0.923641	-0.506626	2.76189	0.0082265	0.00999372	-4.33483
91289	LMF2	chr22	0.938727	-0.44774	2.82848	0.00690147	0.00999372	-4.3443
93202	TXNP1	NA	0.954601	-0.709613	2.82407	0.00698274	0.00999372	-4.35556
135948	OR2F2	chr7	0.996079	-0.594834	2.81555	0.00714214	0.00999372	-4.35783
2691	GHRH	chr20	1.02631	-0.992182	2.69863	0.00969953	0.00999372	-4.40153
7726	TRIM26	chr6	1.0642	-0.440188	2.70952	0.00942968	0.00999372	-4.37354
5101	PCDH9	chr13	1.08952	-0.852425	2.70069	0.00964792	0.00999372	-4.39992
2693	GHSR	chr3	1.09648	-1.05506	2.83548	0.00677431	0.00999372	-4.38194
58486	ZBED5	chr11	1.09868	-0.953048	2.77681	0.00791069	0.00999372	-4.40495
55729	ATF7IP	chr12	1.10114	-1.2528	2.80453	0.00735351	0.00999372	-4.41472
8497	PPFIA4	chr1	1.15654	-1.15933	2.81573	0.00713886	0.00999372	-4.40174
5328	PLAU	chr10	1.15961	-1.06729	2.73184	0.00889842	0.00999372	-4.42278
60494	CCDC81	chr11	1.17851	-1.10632	2.80767	0.00729267	0.00999372	-4.39939
1896	EDA	chrX	1.18054	-0.70382	2.96701	0.00475494	0.00999372	-4.36501
51058	ZNF691	chr1	1.21113	-1.15172	2.96811	0.00474076	0.00999372	-4.39914
51060	TXNDC12	chr1	1.21812	-1.10864	3.10542	0.00324677	0.00999372	-4.36736
51059	FAM135B	chr8	1.2231	-1.22561	2.89233	0.00581956	0.00999372	-4.41175
9475	ROCK2	chr2	1.22644	-1.0806	2.93147	0.00523667	0.00999372	-4.37945
9476	NAPSA	chr19	1.24214	-1.03349	3.06736	0.00360918	0.00999372	-4.35868
5325	PLAGL1	chr6	1.2544	-0.871883	3.37587	0.00150244	0.00999372	-4.29651
5326	PLAGL2	chr20	1.25964	-0.986062	3.2515	0.00214988	0.00999372	-4.33216
56143	PCDHA5	chr5	1.28828	-1.45097	2.71571	0.00927952	0.00999372	-4.43526
9474	ATG5	chr6	1.29541	-1.02092	3.09395	0.00335224	0.00999372	-4.34096
10563	CXCL13	chr4	1.30187	-0.833207	3.04396	0.00385043	0.00999372	-4.37396
54913	RPP25	chr15	1.31928	-1.22419	3.29702	0.00188704	0.00999372	-4.30093
51032	CELA2B	chr1	1.31961	-1.12339	3.15606	0.00281743	0.00999372	-4.34317
54914	FOCAD	chr9	1.3357	-1.174	3.55076	0.000898059	0.00999372	-4.26277
2376	FRA2D	NA	1.34819	-1.22866	2.91209	0.00551805	0.00999372	-4.4108
51696	HECA	chr6	1.34867	-1.60391	2.7453	0.0085914	0.00999372	-4.43778
55176	SEC61A2	chr10	1.35485	-1.53107	2.83557	0.00677269	0.00999372	-4.41865
51693	TRAPPC2L	chr16	1.35983	-1.56585	2.68872	0.00995089	0.00999372	-4.44313
81706	PPP1R14C	chr6	1.37303	-1.86538	2.72665	0.00901934	0.00999372	-4.46767
90019	SYT8	chr11	1.37957	-1.73693	2.86445	0.00627088	0.00999372	-4.42682
51699	VPS29	chr12	1.3812	-1.69217	2.72643	0.0090245	0.00999372	-4.45136
10797	MTHFD2	chr2	1.38382	-1.78323	2.81781	0.00709964	0.00999372	-4.45632
85369	STRIP1	chr1	1.4082	-0.846816	3.64165	0.00068412	0.00999372	-4.23246
10566	AKAP3	chr12	1.41632	-1.05236	3.29905	0.00187608	0.00999372	-4.36625
66001	MLVI4	NA	1.42742	-0.895416	3.18973	0.00256226	0.00999372	-4.32323
10565	ARFGEF1	chr8	1.44705	-0.971414	3.45426	0.00119474	0.00999372	-4.3414
90233	ZNF551	chr19	1.45192	-1.35052	2.73473	0.0088316	0.00999372	-4.44526
7832	BTG2	chr1	1.47666	-1.07926	2.78759	0.00768954	0.00999372	-4.40589
654	BMP6	chr6	1.48088	-1.65072	2.88965	0.00586163	0.00999372	-4.45097
3099	HK2	chr2	1.49541	-1.80245	2.77816	0.00788259	0.00999372	-4.46469
653	BMP5	chr6	1.49926	-1.79314	2.90488	0.00562637	0.00999372	-4.45475
9473	THEMIS2	chr1	1.51214	-0.912392	3.74777	0.000496002	0.00999372	-4.22273
56142	PCDHA6	chr5	1.51823	-1.48022	3.12561	0.00306865	0.00999372	-4.38312
5818	NECTIN1	chr11	1.52222	-1.70812	3.31845	0.00177419	0.00999372	-4.39876
10564	ARFGEF2	chr20	1.53979	-0.959671	3.41403	0.00134427	0.00999372	-4.35118
91373	UAP1L1	chr9	1.58947	-1.16674	3.84434	0.000368923	0.00999372	-4.28617
63922	CHTF18	chr16	1.62598	-1.27302	2.87076	0.00616597	0.00999372	-4.42411
51676	ASB2	chr14	1.6496	-2.07635	2.80156	0.00741132	0.00999372	-4.51185
63923	TNN	chr1	1.68287	-1.2601	2.98222	0.00456182	0.00999372	-4.40776
51136	RNFT1	chr17	1.69106	-2.1115	2.90854	0.00557108	0.00999372	-4.46781
7222	TRPC3	chr4	1.69374	-1.92971	2.89443	0.00578669	0.00999372	-4.47048
5819	NECTIN2	chr19	1.73773	-1.72351	3.16348	0.00275925	0.00999372	-4.4438
652	BMP4	chr14	1.76426	-1.98464	3.13839	0.0029608	0.00999372	-4.46111
5820	PVT1	chr8	1.79257	-1.66521	3.49393	0.00106292	0.00999372	-4.3962
6817	SULT1A1	chr16	1.88504	-2.1476	2.68711	0.00999253	0.00999372	-4.49878
78991	PCYOX1L	chr5	1.9175	-1.25455	3.67855	0.000612025	0.00999372	-4.32537
6813	STXBP2	chr19	2.01276	-1.91248	2.92306	0.00535712	0.00999372	-4.45966
6814	STXBP3	chr1	2.01276	-1.91248	2.92306	0.00535712	0.00999372	-4.45966
6815	STYX	chr14	2.01276	-1.91248	2.92306	0.00535712	0.00999372	-4.45966
1218	CMD1B	NA	2.03633	-1.95396	3.02614	0.00404433	0.00999372	-4.48135
6812	STXBP1	chr9	2.05816	-1.88702	3.01644	0.00415365	0.00999372	-4.45029
6811	STX5	chr11	2.09375	-1.79873	3.13624	0.00297869	0.00999372	-4.44932
56	ACRV1	chr11	2.28712	2.72252	3.47705	0.00111723	0.00999372	-4.13757
55	ACP3	chr3	2.35305	2.88338	3.47229	0.00113299	0.00999372	-4.13777
54	ACP5	chr19	2.4851	2.86741	3.53979	0.000927854	0.00999372	-4.12169
49	ACR	chr22	2.49957	1.29881	2.73269	0.00887865	0.00999372	-4.35029
50	ACO2	chr22	2.65111	2.84066	3.60381	0.000766459	0.00999372	-4.10688
51	ACOX1	chr17	2.65458	2.83997	3.60841	0.000755958	0.00999372	-4.10577
52	ACP1	chr2	2.65502	2.84265	3.61005	0.00075226	0.00999372	-4.10536
53	ACP2	chr11	2.66189	2.84557	3.62006	0.000729986	0.00999372	-4.10293
51491	NOP16	chr5	2.83932	-3.28713	3.26705	0.00205643	0.00999372	-4.51752
